# Supplementary material for: Influence of Hf Doping on the Oxygen Behaviors on ZrCo(110) Surface Using First-Principles Calculation
Source: Materials (Basel). 2024 May 17;17(10):2424. doi: 10.3390/ma17102424 (PMC11123304; doi:10.3390/ma17102424)
Supplement: Supplementary file 1 [file materials-17-02424-s001.zip]

Archive with 1 entries (1 files):
- materials-2931523-supplementary.pdf
